# Supplementary material for: An Efficient Feature Selection Algorithm for Gene Families Using NMF and ReliefF
Source: Genes (Basel). 2023 Feb 6;14(2):421. doi: 10.3390/genes14020421 (PMC9957060; doi:10.3390/genes14020421)
Supplement: Supplementary file 1 [file genes-14-00421-s001.zip]

Archive with 6 entries (6 files):
- Supplementary File S1.pdf
- Supplementary Table S1.xlsx
- Supplementary Table S2.xlsx
- Supplementary Table S3.xlsx
- Supplementary Table S4.xlsx
- Supplementary Table S5.xlsx
