# Supplementary material for: An Efficient Feature Selection Algorithm for Gene Families Using NMF and ReliefF
Source: Genes (Basel). 2023 Feb 6;14(2):421. doi: 10.3390/genes14020421 (PMC9957060; doi:10.3390/genes14020421)
Supplement: Supplementary file 1 [file genes-14-00421-s001.zip › Supplementary Table S1.xlsx]

## Sheet: Sheet1
Supplemental Table 1. Genome information statistics for all 139 insect species downloaded
Order	SpeciesName	GenBank Assembly ID (Accession.version)	Scaffold count	Scaffold N50	Total length	Feeding habits
Hymenoptera	Acromyrmex echinatior	GCA_000204515.1	4339	1110580	295944863	Omnivore
Hemiptera	Acyrthosiphon pisum	GCA_000142985.1	22799	86947	464320453	herbivorous
Coleoptera	Aethina tumida	GCA_001937115.1	3063	298879	234344249	herbivorous
Coleoptera	Agrilus planipennis	GCA_000699045.2	3613	1113421	353072773	Scavenger
Coleoptera	Aleochara bilineata	GCA_003054995.1	33003	54149	85899700	herbivorous
Plecoptera	Amphinemura sulcicollis	GCA_001676325.1	432491	846	271924966	Scavenger
Lepidoptera	Amyelois transitella	GCA_001186105.1	7301	1586980	406468287	herbivorous
Diptera(Mosquito)	Anopheles albimanus	GCA_000349125.2	236	9735467	173339239	herbivorous
Diptera	Anopheles aquasalis	GCA_002846955.1	16504	53365	162944031	herbivorous
Diptera(Mosquito)	Anopheles atroparvus	GCA_000473505.1	1371	9206694	224290125	herbivorous
Diptera(Mosquito)	Anopheles christyi	GCA_000349165.1	30369	9057	172658580	Scavenger
Diptera(Mosquito)	Anopheles coluzzii	GCA_000150765.1	10521	4437438	224417174	Scavenger
Diptera	Anopheles cracens	GCA_002091845.1	34365	153896	326465827	herbivorous
Diptera(Mosquito)	Anopheles culicifacies	GCA_000473375.1	16162	22320	202998806	Carnivore
Diptera(Mosquito)	Anopheles epiroticus	GCA_000349105.1	2673	366526	223486714	Omnivore
Diptera(Mosquito)	Anopheles farauti	GCA_000956265.1	27543	8763	161383639	Carnivore
Hymenoptera	Cephus cinctus	GCA_000341935.1	1976	622163	162245578	Scavenger
Hymenoptera	Ceratina calcarata	GCA_001652005.1	50568	632424	199936949	Scavenger
Diptera(Fly)	Ceratitis capitata	GCA_000347755.4	2355	1665634	436490799	Scavenger
Hymenoptera	Ceratosolen solmsi	GCA_000503995.1	2457	9558897	277059195	Scavenger
Diptera	Chaoborus trivitattus	GCA_001014815.1	80757	4087	269281158	Scavenger
Lepidoptera	Chilo suppressalis	GCA_000636095.1	247063	2019	314170746	Scavenger
Diptera	Chironomus riparius	GCA_001014505.1	29677	9868	154533842	Scavenger
Diptera	Chironomus tentans	GCA_000786525.1	26025	57274	213462749	Scavenger
Hemiptera	Cimex hemipterus	GCA_001663875.1	5275	519	2664625	Scavenger
Hemiptera	Cimex lectularius	GCA_000648675.3	1574	1637644	510848842	Scavenger
Diptera	Cirrula hians	GCA_001015075.1	172401	2483	399685866	Scavenger
Phasmatodea	Clitarchus hookeri	GCA_002778355.1	785781	316087	3802633449	Scavenger
Diptera	Clogmia albipunctata	GCA_001014945.1	42886	13081	256248749	Scavenger
Diptera(Mosquito)	Clunio marinus	GCA_900005825.1	23763	1871155	85491412	Scavenger
Diptera	Coboldia fuscipes	GCA_001014335.1	1732	242385	98759061	Scavenger
Diptera	Condylostylus patibulatus	GCA_001014875.1	211317	2239	451941653	Scavenger
Hymenoptera	Copidosoma floridanum	GCA_000648655.2	4840	1210516	553956141	Scavenger
Hymenoptera	Cotesia vestalis	GCA_001675545.1	165649	1100	131999552	Scavenger
Blattodea	Cryptotermes secundus	GCA_002891405.2	55483	1184893	1018932804	Scavenger
Diptera(Mosquito)	Culex quinquefasciatus	GCA_000209185.1	3171	486756	579042118	Scavenger
Diptera	Culicoides sonorensis	GCA_900258525.2	7974	89502	194177243	Scavenger
Hymenoptera	Cyphomyrmex costatus	GCA_001594065.1	15379	1159032	300316566	Scavenger
Hemiptera	Dactylopius coccus	GCA_000833685.1	1499	378999	18613147	Scavenger
Lepidoptera	Danaus plexippus	GCA_000235995.2	5395	715714	248577651	Scavenger
Coleoptera	Dendroctonus ponderosae	GCA_000355655.1	8188	628732	252847629	Scavenger
Coleoptera	Diabrotica virgifera	GCA_003013835.2	87712	489108	2418073815	Scavenger
Hymenoptera	Diachasma alloeum	GCA_001412515.1	3968	645483	388752668	Scavenger
Hemiptera	Diaphorina citri	GCA_000475195.1	161988	109898	485705082	Scavenger
Hymenoptera	Dinoponera quadriceps	GCA_001313825.1	14123	1361239	259665865	Scavenger
Hemiptera	Diuraphis noxia	GCA_001938505.1	286547	335	95723708	Scavenger
Diptera	Drosophila albomicans	GCA_001014995.1	37034	8778	149768605	Scavenger
Diptera	Drosophila americana	GCA_001245395.1	24251	20926	163286826	Scavenger
Diptera(Fly)	Drosophila ananassae	GCA_003285975.2	240	6212830	221283163	Carnivore
Diptera(Fly)	Drosophila arizonae	GCA_001654025.1	3178	26536676	141386800	Carnivore
Diptera(Fly)	Drosophila biarmipes	GCA_002222855.1	29235	15307	141896415	Carnivore
Diptera(Fly)	Drosophila bipectinata	GCA_002222825.1	39027	6620	120630095	Carnivore
Diptera(Fly)	Drosophila busckii	GCA_001277935.1	94	26871514	135748557	Carnivore
Diptera(Fly)	Drosophila elegans	GCA_000224195.1	5429	1713827	171239642	Carnivore
Diptera(Fly)	Drosophila erecta	GCA_000005135.1	5124	18748788	152712140	Carnivore
Diptera(Fly)	Drosophila eugracilis	GCA_000236325.1	4947	976726	156925476	Scavenger
Diptera(Fly)	Drosophila ficusphila	GCA_000220665.1	5761	1050437	152437402	Scavenger
Diptera(Fly)	Drosophila grimshawi	GCA_000005155.1	17440	8399593	200467819	Scavenger
Diptera(Fly)	Drosophila hydei	GCA_003285905.1	217	3367132	153721208	Carnivore
Diptera(Fly)	Drosophila kikkawai	GCA_000224215.1	5142	903526	164317633	Carnivore
Diptera(Fly)	Drosophila melanogaster	GCA_003397115.2	1870	25282505	137459821	Carnivore
Hymenoptera	Dufourea novaeangliae	GCA_001272555.1	4178	2549405	279505983	Scavenger
Ephemeroptera	Ephemera danica	GCA_000507165.1	9036	527117	475911277	Carnivore
Hymenoptera	Eufriesea mexicana	GCA_001483705.1	187611	351926	596278454	herbivorous
Hymenoptera	Euglossa dilemma	GCA_002201625.1	22698	143590	588199719	herbivorous
Hemiptera	Ferrisia virgata	GCA_900060175.1	32723	25373	304570832	Carnivore
Thysanoptera	Frankliniella occidentalis	GCA_000697945.3	18479	438040	274989634	herbivorous
Lepidoptera	Galleria mellonella	GCA_003640425.1	21800	8485610	401085026	herbivorous
Diptera(Fly)	Glossina brevipalpis	GCA_000671755.1	1651	1209507	315360362	herbivorous
Diptera(Fly)	Glossina pallidipes	GCA_000688715.1	1726	1038751	357332231	herbivorous
Diptera(Fly)	Glossina palpalis	GCA_000818775.1	3926	575037	380104241	herbivorous
Hymenoptera	Goniozus legneri	GCA_003055095.1	7855	167330	140141882	herbivorous
Lepidoptera	Heliconius heurippa	GCA_900068465.1	295802	2267	331887318	herbivorous
Lepidoptera	Heliconius timareta	GCA_900068805.1	280134	2019	319429628	herbivorous
Lepidoptera	Heliconius wallacei	GCA_900068815.1	632176	713	365010054	herbivorous
Lepidoptera	Heliconius xanthocles	GCA_900068825.1	256347	1084	198611823	herbivorous
Lepidoptera	Helicoverpa armigera	GCA_002156985.1	998	1000414	337087553	herbivorous
Lepidoptera	Helicoverpa zea	GCA_002150865.1	2975	201477	341147348	herbivorous
Lepidoptera	Heliothis virescens	GCA_002382865.1	8826	102124	403154403	Omnivore
Diptera	Hermetia illucens	GCA_001014895.1	319196	3532	890457210	Omnivore
Diptera	Holcocephala fusca	GCA_001015215.1	133294	5217	516230974	herbivorous
Hemiptera	Homalodisca vitripennis	GCA_000696855.2	111110	587400	1445215006	herbivorous
Coleoptera	Hypothenemus hampei	GCA_001012855.1	15896	39211	151272366	Omnivore
Plecoptera	Isoperla grammatica	GCA_001676475.1	1218273	457	509522935	herbivorous
Odonata	Ladona fulva	GCA_000376725.2	9411	1183267	1157615891	herbivorous
Lepidoptera	Laparus doris	GCA_900068345.1	285581	950	208688959	herbivorous
Hymenoptera	Lasioglossum albipes	GCA_000346575.1	12599	628061	336521443	Carnivore
Orthoptera	Laupala kohalensis	GCA_002313205.1	148784	583478	1595214429	Scavenger
Hymenoptera	Lepidotrigona ventralis	GCA_002806875.1	123317	6644	333080613	herbivorous
Lepidoptera	Leptidea sinapis	GCA_900199445.1	56152	112092	643059204	Carnivore
Coleoptera	Leptinotarsa decemlineata	GCA_000500325.2	26908	139046	641992784	herbivorous
Hymenoptera	Leptopilina boulardi	GCA_003121605.1	75550	15354	283869132	herbivorous
Lepidoptera	Lerema accius	GCA_001278395.1	29977	525349	298169737	Carnivore
Hymenoptera	Linepithema humile	GCA_000217595.1	3030	1402257	219500750	herbivorous
Diptera	Liriomyza trifolii	GCA_001014935.1	31049	2213	69698627	Omnivore
Diptera(Fly)	Lucilia cuprina	GCA_000699065.2	5858	275862	378290214	Omnivore
Hymenoptera	Macrocentrus cingulum	GCA_002156465.1	12056	65089	127916415	Omnivore
Lepidoptera	Manduca sexta	GCA_000262585.1	20871	664006	419424057	herbivorous
Hymenoptera	Megachile rotundata	GCA_000220905.1	6266	1699680	272660569	herbivorous
Hymenoptera	Megaselia abdita	GCA_001015175.1	121379	4558	412270594	Carnivore
Hymenoptera	Megaselia scalaris	GCA_000341915.2	231041	5716	489347612	Omnivore
Lepidoptera	Melitaea cinxia	GCA_000716385.1	8261	119328	389907520	Carnivore
Strepsiptera	Mengenilla moldrzyki	GCA_000281935.1	94953	4038	155727465	herbivorous
Hymenoptera	Microplitis demolitor	GCA_000572035.2	1794	1139389	241190213	Omnivore
Diptera	Mochlonyx cinctipes	GCA_001014845.1	95131	6407	441264227	herbivorous
Hymenoptera	Monomorium pharaonis	GCA_003575265.1	93579	5718	262528503	Omnivore
Diptera(Fly)	Musca domestica	GCA_002191195.1	231064	2491	522254980	herbivorous
Hemiptera	Myzus persicae	GCA_001856785.1	4021	435781	347313470	herbivorous
Hymenoptera	Nasonia giraulti	GCA_000004775.1	4912	759431	283606953	Omnivore
Hymenoptera	Nasonia vitripennis	GCA_000002325.1	6173	698296	297648377	Omnivore
Blattodea	Nasutitermes exitiosus	GCA_001404035.1	283	23721	5237693	Omnivore
Hymenoptera	Neodiprion lecontei	GCA_001263575.2	4523	243810	239776993	Omnivore
Lepidoptera	Neruda aoede	GCA_900068225.1	355741	1388	337370441	Omnivore
Coleoptera	Nicrophorus vespilloides	GCA_001412225.1	4650	122407	195273382	Omnivore
Hemiptera	Nilaparvata lugens	GCA_000757685.1	46559	356597	1140803929	Carnivore
Hemiptera	Oncopeltus fasciatus	GCA_000696205.2	15991	370203	1099611736	Carnivore
Coleoptera	Onthophagus taurus	GCA_000648695.2	5821	337157	267079363	Omnivore
Hymenoptera	Ooceraea biroi	GCA_000611835.1	4579	1350650	212825769	Omnivore
Hymenoptera	Orussus abietinus	GCA_000612105.2	1789	612083	186398216	herbivorous
Coleoptera	Oryctes borbonicus	GCA_001443705.1	26405	33367	423765647	herbivorous
Lepidoptera	Papilio glaucus	GCA_000931545.1	60470	230841	374815656	herbivorous
Lepidoptera	Papilio xuthus	GCA_001298345.1	15362	3432602	243231804	herbivorous
Hemiptera	Paracoccus marginatus	GCA_900065295.1	60102	6538	191208351	herbivorous
Diptera	Paykullia maculata	GCA_003055125.1	147653	7609	422395093	herbivorous
Coleoptera	Priacma serrata	GCA_000281835.1	2934	4805	12078284	herbivorous
Hemiptera	Pseudococcus longispinus	GCA_900064475.1	66857	9893	284990201	herbivorous
Diptera	Scaptodrosophila lebanonensis	GCA_003285725.1	267	7853183	247026876	herbivorous
Hymenoptera	Solenopsis fugax	GCA_003595255.1	81632	14463	335323959	herbivorous
Diptera	Sphyracephala brevicornis	GCA_001015235.1	135449	2517	315521093	herbivorous
Lepidoptera	Spodoptera litura	GCA_002706865.1	3598	915465	438956275	herbivorous
Diptera(Fly)	Stomoxys calcitrans	GCA_001015335.1	12042	504651	971188624	herbivorous
Hymenoptera	Temnothorax curvispinosus	GCA_003070985.1	18692	223562	303539295	herbivorous
Diptera	Themira minor	GCA_001014575.1	33166	3571	99885510	herbivorous
Diptera	Tipula oleracea	GCA_001017535.1	186864	3390	541697276	herbivorous
Hemiptera	Trabutina mannipara	GCA_900080175.1	37035	6630	172235699	herbivorous
Hymenoptera	Trachymyrmex cornetzi	GCA_001594075.1	19761	760749	369438293	herbivorous
Hymenoptera	Trachymyrmex septentrionalis	GCA_001594115.1	5836	2520094	291747019	Carnivore
Orthoptera	Xenocatantops brachycerus	GCA_900249655.1	43187	1799	41642132	herbivorous
