# Supplementary material for: An Efficient Feature Selection Algorithm for Gene Families Using NMF and ReliefF
Source: Genes (Basel). 2023 Feb 6;14(2):421. doi: 10.3390/genes14020421 (PMC9957060; doi:10.3390/genes14020421)
Supplement: Supplementary file 1 [file genes-14-00421-s001.zip › Supplementary Table S2.xlsx]

## Sheet: Sheet1
Supplemental Table 2. Statistics on the genomes of 50 insect species obtained after screening
Order	SpeciesName	GenBank Assembly ID (Accession.version)	Scaffold count	Scaffold N50	Total length	feeding habits	Abbreviation	References
Diptera(Mosquito)	Aedes albopictus	GCA_001876365.2	2435	3303944	2247306217	non-herbivorous	Aalb	https://en.wikipedia.org/wiki/Aedes_albopictus
Hymenoptera	Apis cerana	GCA_002290385.1	879	1393515	228791026	herbivorous	Acer	https://en.wikipedia.org/wiki/Apis_cerana
Diptera(Mosquito)	Anopheles gambiae	GCA_000005575.1	8145	12309988	265027044	non-herbivorous	Agam	https://en.wikipedia.org/wiki/Anopheles_gambiae
Coleoptera	Anoplophora glabripennis	GCA_000390285.2	9867	678234	706968555	herbivorous	Agla	https://en.wikipedia.org/wiki/Asian_long-horned_beetle
Diptera(Mosquito)	Anopheles melas	GCA_000473525.2	20229	18103	224162116	non-herbivorous	Amel	Tuno N, Kjaerandsen J, Badu K, Kruppa T. Blood-feeding behavior of Anopheles gambiae and Anopheles melas in Ghana, western Africa. J Med Entomol. 2010 Jan;47(1):28-31. doi: 10.1603/033.047.0104. PMID: 20180305.
Hymenoptera	Apis mellifera	GCA_000002195.1	5645	997192	250287000	herbivorous	Amel	https://en.wikipedia.org/wiki/Western_honey_bee
Diptera(Mosquito)	Anopheles minimus	GCA_000349025.1	678	10313149	201793324	non-herbivorous	Amin	Tisgratog, R., Tananchai, C., Juntarajumnong, W. et al. Host feeding patterns and preference of Anopheles minimus (Diptera: Culicidae) in a malaria endemic area of western Thailand: baseline site description. Parasites Vectors 5, 114 (2012). https://doi.org/10.1186/1756-3305-5-114
Hymenoptera	Athalia rosae	GCA_000344095.2	712	943070	155841210	herbivorous	Aros	https://en.wikipedia.org/wiki/Turnip_sawfly
Diptera(Mosquito)	Anopheles stephensi	GCA_003448955.1	283	40352817	247372513	non-herbivorous	Aste	https://en.wikipedia.org/wiki/Anopheles_stephensi
Coleoptera	Aethina tumida	GCA_001937115.1	3063	298879	234344249	non-herbivorous	Atum	https://en.wikipedia.org/wiki/Small_hive_beetle
Lepidoptera	Bombyx mori	GCA_000181175.1	213265	2207	381900113	herbivorous	Bmor	https://en.wikipedia.org/wiki/Bombyx_mori
Hemiptera	Bemisia tabaci	GCA_001854935.1	19751	3232964	615017152	herbivorous	Btab	https://en.wikipedia.org/wiki/Silverleaf_whitefly
Hymenoptera	Ceratina calcarata	GCA_001652005.1	50568	632424	199936949	herbivorous	Ccal	https://en.wikipedia.org/wiki/Ceratina_calcarata
Diptera(Fly)	Ceratitis capitata	GCA_000347755.4	2355	1665634	436490799	herbivorous	Ccap	https://en.wikipedia.org/wiki/Ceratitis_capitata
Hymenoptera	Camponotus floridanus	GCA_000147175.1	10791	451320	232685334	non-herbivorous	Cflo	https://en.wikipedia.org/wiki/Camponotus_floridanus
Hemiptera	Cimex lectularius	GCA_000648675.3	1574	1637644	510848842	non-herbivorous	Clec	https://en.wikipedia.org/wiki/Cimex_lectularius
Lepidoptera	Cydia pomonella	GCA_003425675.2	1717	823676	772892000	herbivorous	Cpom	https://en.wikipedia.org/wiki/Codling_moth
Diptera(Mosquito)	Culex quinquefasciatus	GCA_000209185.1	3171	486756	579042118	non-herbivorous	Cqui	https://en.wikipedia.org/wiki/Culex_quinquefasciatus
Hymenoptera	Ceratosolen solmsi	GCA_000503995.1	2457	9558897	277059195	herbivorous	Csol	Hou, Hong-Xia, Meng-Yuan Guo, Jin Geng, Xian-Qin Wei, Da-Wei Huang和Jin-Hua Xiao. 《Genome-Wide Analysis of Peptidoglycan Recognition Protein Genes in Fig Wasps (Hymenoptera, Chalcidoidea)》. Insects 11, 期 9 (2020年). https://doi.org/10.3390/insects11090597.
Odonata	Calopteryx splendens	GCA_002093875.1	8896	422252	1628352544	non-herbivorous	Cspl	https://en.wikipedia.org/wiki/Banded_demoiselle
Hymenoptera	Diachasma alloeum	GCA_001412515.1	3968	645483	388752668	non-herbivorous	Dall	Al-Jalely, B., Wang, P., Liao, Y., & Xu, W. (2022). Identification and characterization of olfactory genes in the parasitoid wasp Diadegma semiclausum (Hellén) (Hymenoptera: Ichneumonidae). Bulletin of Entomological Research, 112(2), 187-196. doi:10.1017/S0007485321000675
Diptera(Fly)	Drosophila biarmipes	GCA_002222855.1	29235	15307	141896415	non-herbivorous	Dbia	Silva-Soares NF, Nogueira-Alves A, Beldade P, Mirth CK. Adaptation to new nutritional environments: larval performance, foraging decisions, and adult oviposition choices in Drosophila suzukii. BMC Ecol. 2017 Jun 7;17(1):21. doi: 10.1186/s12898-017-0131-2. PMID: 28592264; PMCID: PMC5463304.
Diptera(Fly)	Drosophila melanogaster	GCA_003397115.2	61	25282505	137459821	non-herbivorous	Dmel	https://en.wikipedia.org/wiki/Drosophila_melanogaster
Lepidoptera	Danaus plexippus	GCA_000235995.2	5395	715714	248577651	herbivorous	Dple	https://en.wikipedia.org/wiki/Monarch_butterfly
Diptera(Fly)	Drosophila suzukii	GCA_000472105.1	8680	388966	232923092	non-herbivorous	Dsuz	https://en.wikipedia.org/wiki/Drosophila_suzukii
Hymenoptera	Fopius arisanus	GCA_000806365.1	1042	51867	153632000	non-herbivorous	Fari	Bernarda Calla, Sheina B. Sim, Brian Hall, Theodore DeRego, Guang Hong Liang, Scott M. Geib, Transcriptome of the egg parasitoid Fopius arisanus: an important biocontrol tool for Tephritid fruit fly suppression, GigaScience, Volume 4, Issue 1, December 2015, s13742–015–0075–4,
Diptera(Fly)	Glossina austeni	GCA_000688735.1	2205	812585	370264922	non-herbivorous	Gaus	Joshua B. Benoit, Geoffrey M. Attardo, Brian L. Weiss, Tsetse Flies (Glossinidae), Encyclopedia of Infection and Immunity, 2022, Pages 837-851,
Lepidoptera	Helicoverpa armigera	GCA_002156985.1	998	1000414	337087553	herbivorous	Harm	https://en.wikipedia.org/wiki/Helicoverpa_armigera
Lepidoptera	Heliothis virescens	GCA_002382865.1	8826	102124	403154403	herbivorous	Hvir	https://wiki.bugwood.org/Heliothis_virescens
Coleoptera	Leptinotarsa decemlineata	GCA_000500325.2	26908	139046	641992784	herbivorous	Ldec	https://en.wikipedia.org/wiki/Colorado_potato_beetle
Hymenoptera	Macrocentrus cingulum	GCA_002156465.1	12056	65089	127916415	non-herbivorous	Mcin	Thomas Y, Bethenod MT, Pelozuelo L, Frérot B, Bourguet D. Genetic isolation between two sympatric host-plant races of the European corn borer, Ostrinia nubilalis Hübner. I. Sex pheromone, moth emergence timing, and parasitism. Evolution. 2003 Feb;57(2):261-73. doi: 10.1111/j.0014-3820.2003.tb00261.x. PMID: 12683523.
Hymenoptera	Microplitis demolitor	GCA_000572035.2	1794	1139389	241190213	non-herbivorous	Mdem	Gaelen R Burke, Kimberly K O Walden, James B Whitfield, Hugh M Robertson, Michael R Strand, Whole Genome Sequence of the Parasitoid Wasp Microplitis demolitor That Harbors an Endogenous Virus Mutualist, G3 Genes|Genomes|Genetics, Volume 8, Issue 9, 1 September 2018, Pages 2875–2880,
Diptera(Fly)	Musca domestica	GCA_002191195.1	231064	2491	522254980	non-herbivorous	Mdom	https://en.wikipedia.org/wiki/Housefly
Lepidoptera	Manduca sexta	GCA_000262585.1	20871	664006	419424057	herbivorous	Msex	https://en.wikipedia.org/wiki/Manduca_sexta
Hymenoptera	Nasonia vitripennis	GCA_000002325.1	6173	698296	297648377	non-herbivorous	Nvit	https://en.wikipedia.org/wiki/Nasonia_vitripennis
Hymenoptera	Orussus abietinus	GCA_000612105.2	1789	612083	186398216	non-herbivorous	Oabi	https://en.wikipedia.org/wiki/Orussidae
Lepidoptera	Operophtera brumata	GCA_001266575.1	25801	65630	638207720	herbivorous	Obru	https://en.wikipedia.org/wiki/Winter_moth
Coleoptera	Onthophagus taurus	GCA_000648695.2	5821	337157	267079363	non-herbivorous	Otau	https://en.wikipedia.org/wiki/Onthophagus_taurus
Hymenoptera	Pogonomyrmex barbatus	GCA_000187915.1	4645	819605	235645958	non-herbivorous	Pbar	https://en.wikipedia.org/wiki/Red_harvester_ant
Lepidoptera	Papilio xuthus	GCA_001298345.1	15362	3432602	243231804	herbivorous	Pxut	https://en.wikipedia.org/wiki/Papilio_xuthus
Lepidoptera	Plutella xylostella	GCA_000330985.1	1794	737182	393470562	herbivorous	Pxyl	https://en.wikipedia.org/wiki/Papilio_xuthus
Lepidoptera	Spodoptera frugiperda	GCA_900240015.1	41562	52317	436269483	herbivorous	sfru	https://en.wikipedia.org/wiki/Fall_armyworm
Hymenoptera	Solenopsis invicta	GCA_000188075.2	66904	621039	398994629	non-herbivorous	Sinv	https://www.antwiki.org/wiki/Solenopsis_invicta
Lepidoptera	Spodoptera litura	GCA_002706865.1	3598	915465	438956275	herbivorous	Slit	https://en.wikipedia.org/wiki/Spodoptera_litura
Trichoptera	Stenopsyche tienmushanensis	GCA_008973525.1	552	1296863	451494000	herbivorous	Stie	Shiqi Luo, Min Tang, Paul B Frandsen, Russell J Stewart, Xin Zhou, The genome of an underwater architect, the caddisfly Stenopsyche tienmushanensis Hwang (Insecta: Trichoptera), GigaScience, Volume 7, Issue 12, December 2018, giy143,
Coleoptera	Tribolium castaneum	GCA_000002335.1	2163	19135781	210266138	non-herbivorous	Tcas	https://en.wikipedia.org/wiki/Red_flour_beetle
Diptera	Teleopsis_dalmanni	GCA_002237135.2	19962	62489	62366000	non-herbivorous	Tele	https://en.wikipedia.org/wiki/Teleopsis_dalmanni
Lepidoptera	Trichoplusia ni	GCA_003590095.1	1031	14205900	368211209	herbivorous	Tni	https://en.wikipedia.org/wiki/Cabbage_looper
Hymenoptera	Trichogramma pretiosum	GCA_000599845.3	925	1825723	187641947	non-herbivorous	Tpre	Pratissoli, Dirceu & Oliveira, Harley & Polanczyk, Ricardo & Holtz, Anderson & Bueno, Regiane Cristina & de Freitas Bueno, Adeney & Gonçalvez, José. (2011). Adult Feeding and Mating Effects on the Biological Potential and Parasitism of Trichogramma pretiosum and T. acacioi (Hym.: Trichogrammatidae). Brazilian Archives of Biology and Technology. 54. 429-434.
