# Supplementary material for: An Efficient Feature Selection Algorithm for Gene Families Using NMF and ReliefF
Source: Genes (Basel). 2023 Feb 6;14(2):421. doi: 10.3390/genes14020421 (PMC9957060; doi:10.3390/genes14020421)
Supplement: Supplementary file 1 [file genes-14-00421-s001.zip › Supplementary Table S3.xlsx]

## Sheet: Sheet1
Supplemental Table 3. Algorithm time consumption (average time and corresponding standard error values obtained after fifteen calculations with different algorithms and Classifers)
Method	Classifers	Number of experiments															AVG	STD
		#1	#2	#3	#4	#5	#6	#7	#8	#9	#10	#11	#12	#13	#14	#15
NMF-RE	k-NN	1.255	1.272	1.253	1.258	1.271	1.249	1.313	1.257	1.255	1.304	1.231	1.245	1.238	1.245	1.251	1.2598	0.0225173
	RF	2.057	1.927	1.997	1.933	1.912	1.87	1.881	1.895	1.909	1.891	1.873	1.892	1.893	2.039	1.885	1.9236	0.0594628
	SVM	1.324	1.338	1.293	1.326	1.283	1.31	1.295	1.282	1.288	1.3	1.284	1.3465	1.31	1.3	1.307	1.30577	0.0201697
SVM-REF	k-NN	3.562	3.428	3.421	3.38	3.46	3.482	3.521	3.43	3.423	3.385	3.455	3.484	3.319	3.317	3.452	3.4346	0.0669571
	RF	4.431	4.063	4.42	4.026	4.108	4.101	4.024	4.027	4.084	4.051	4.039	4.101	4.0816	4.166	4.046	4.11791	0.1307
	SVM	3.456	3.434	3.351	3.436	3.323	3.363	3.458	3.664	3.373	3.332	3.644	3.307	3.402	3.417	3.65	3.44067	0.119484
PCA-RE	k-NN	0.057	0.055	0.052	0.053	0.057	0.055	0.048	0.048	0.051	0.049	0.049	0.048	0.049	0.047	0.061	0.0519333	0.00423365
	RF	0.149	0.152	0.142	0.139	0.137	0.139	0.142	0.141	0.139	0.137	0.135	0.138	0.154	0.145	0.139	0.141867	0.00569294
	SVM	0.064	0.083	0.052	0.053	0.059	0.057	0.053	0.055	0.051	0.052	0.054	0.052	0.049	0.05	0.053	0.0558	0.00841937
ReliefF	k-NN	1.0631	1.062	1.05	1.054	1.046	1.045	1.06	1.04	1.039	1.037	1.048	1.057	1.061	1.152	1.038	1.05681	0.0278896
	RF	1.246	1.2	1.199	1.211	1.193	1.195	1.206	1.188	1.177	1.185	1.201	1.187	1.188	1.201	1.204	1.19873	0.0159305
	SVM	1.45	1.137	1.055	1.048	1.092	1.07	1.06	1.053	1.065	1.041	1.086	1.047	1.048	1.048	1.036	1.08907	0.103093
baseline	k-NN	0.113	0.075	0.069	0.066	0.068	0.066	0.068	0.065	0.068	0.068	0.064	0.071	0.065	0.07	0.064	0.0706667	0.0120692
	RF	2.228	2.152	2.147	2.155	2.165	2.166	2.176	2.172	2.174	2.162	2.205	2.194	2.1575	2.216	2.165	2.17563	0.0242387
	SVM	0.259	0.247	0.2492	0.246	0.256	0.235	0.237	0.253	0.259	0.235	0.254	0.254	0.269	0.242	0.255	0.250013	0.00976011
