# Supplementary material for: An Efficient Feature Selection Algorithm for Gene Families Using NMF and ReliefF
Source: Genes (Basel). 2023 Feb 6;14(2):421. doi: 10.3390/genes14020421 (PMC9957060; doi:10.3390/genes14020421)
Supplement: Supplementary file 1 [file genes-14-00421-s001.zip › Supplementary Table S4.xlsx]

## Sheet: Sheet1
Supplemental Table 4. Parameter discussion (average ACC and corresponding standard error values obtained after fifteen calculations with different algorithms and classifiers)
Method	Classifiers	Number of experiments															AVG	STD
		#1	#2	#3	#4	#5	#6	#7	#8	#9	#10	#11	#12	#13	#14	#15
NMF-ReliefF	k-NN	0.74	0.7273	0.7436	0.7309	0.7655	0.723	0.7218	0.7473	0.7436	0.7036	0.7255	0.7655	0.7055	0.7255	0.7429	0.7341	0.0182562
	RF	0.7055	0.7036	0.6455	0.6855	0.5691	0.7109	0.76	0.6309	0.6873	0.6818	0.6836	0.6855	0.5509	0.7073	0.7055	0.674193	0.054869
	SVM	0.88	0.8455	0.8255	0.8418	0.8655	0.8236	0.8636	0.8418	0.8818	0.8818	0.8018	0.8418	0.8473	0.8018	0.91	0.85024	0.0306125
SVMREF	k-NN	0.6855	0.7127	0.7291	0.7473	0.7455	0.7618	0.6491	0.7655	0.7273	0.7455	0.7055	0.7436	0.6873	0.6836	0.6673	0.717107	0.0359393
	RF	0.7836	0.6855	0.76	0.7855	0.7473	0.8	0.8236	0.7873	0.7873	0.7436	0.6855	0.7655	0.8036	0.7636	0.7655	0.765827	0.0390409
	SVM	0.8091	0.7855	0.7655	0.7473	0.7855	0.7873	0.8236	0.7291	0.7255	0.7855	0.7655	0.8018	0.7418	0.7836	0.7636	0.773347	0.0286544
PCA-ReliefF	k-NN	0.6673	0.6673	0.6455	0.6836	0.6891	0.6509	0.6873	0.6091	0.6836	0.6636	0.6091	0.6873	0.6255	0.645	0.5673	0.6521	0.0359741
	RF	0.6236	0.7055	0.6455	0.5909	0.6673	0.7636	0.6236	0.6255	0.6073	0.6291	0.7018	0.5655	0.6255	0.5673	0.5709	0.634193	0.0559489
	SVM	0.725	0.6836	0.7291	0.7636	0.7109	0.6891	0.7255	0.7436	0.7273	0.7691	0.7236	0.7455	0.7473	0.7036	0.7018	0.725907	0.0252247
ReliefF	k-NN	0.7436	0.7327	0.7236	0.826	0.7636	0.8055	0.7855	0.7855	0.7818	0.7418	0.6873	0.7636	0.7818	0.7055	0.8055	0.76222	0.0393024
	RF	0.7855	0.7691	0.7273	0.8055	0.8	0.8218	0.8218	0.8455	0.7491	0.7836	0.7636	0.8055	0.8036	0.8418	0.7255	0.789947	0.0373313
	SVM	0.7418	0.7273	0.7636	0.7873	0.7491	0.7636	0.7455	0.7673	0.7636	0.7618	0.7636	0.7855	0.7473	0.7636	0.7255	0.757093	0.0178711
baseline	k-NN	0.6618	0.6818	0.7055	0.6455	0.6655	0.6273	0.7036	0.6273	0.7236	0.6709	0.6291	0.6418	0.6255	0.6836	0.6636	0.66376	0.0314264
	RF	0.6655	0.7055	0.7455	0.6673	0.6677	0.7455	0.6473	0.7036	0.6418	0.7436	0.6818	0.6909	0.7055	0.6709	0.6473	0.688647	0.0355437
	SVM	0.6691	0.7055	0.7273	0.6455	0.6836	0.6873	0.6455	0.6891	0.7255	0.6436	0.6673	0.7055	0.6873	0.6473	0.687	0.681093	0.0278982
