# Supplementary material for: An Efficient Feature Selection Algorithm for Gene Families Using NMF and ReliefF
Source: Genes (Basel). 2023 Feb 6;14(2):421. doi: 10.3390/genes14020421 (PMC9957060; doi:10.3390/genes14020421)
Supplement: Supplementary file 1 [file genes-14-00421-s001.zip › Supplementary Table S5.xlsx]

## Sheet: Sheet1
Supplemental table 5. Parameter discussion (average accuracy and corresponding standard error values obtained after fifteen calculations with different feature number)
Method	Feature number	Number of experiments															AVG	STD
		#1	#2	#3	#4	#5	#6	#7	#8	#9	#10	#11	#12	#13	#14	#15
PCA-ReliefF	5	0.8018	0.7418	0.7436	0.7236	0.7455	0.7855	0.7818	0.7636	0.7855	0.7455	0.7691	0.8055	0.7836	0.7873	0.7436	0.767153	0.0251259
	10	0.7665	0.7618	0.725	0.7855	0.7618	0.7473	0.7636	0.7636	0.7127	0.7636	0.7291	0.7091	0.7291	0.7418	0.7455	0.747067	0.0221912
	20	0.6873	0.7636	0.7655	0.7436	0.7236	0.7236	0.7236	0.7673	0.7455	0.7073	0.7836	0.7891	0.7273	0.7236	0.7273	0.74012	0.0287256
	30	0.6673	0.7073	0.7236	0.7455	0.8036	0.6836	0.6691	0.7455	0.6891	0.7055	0.7673	0.7255	0.6855	0.7255	0.7473	0.719413	0.0383126
	40	0.7073	0.6673	0.6291	0.6091	0.6873	0.6909	0.7036	0.6673	0.6873	0.6818	0.6673	0.5873	0.6509	0.6873	0.6091	0.662193	0.0372217
	50	0.6109	0.6636	0.6055	0.6855	0.6855	0.5691	0.6673	0.6691	0.6473	0.5855	0.6855	0.7218	0.6891	0.6691	0.6673	0.654807	0.0429724
NMF-ReliefF	5	0.7236	0.6836	0.6836	0.6473	0.6873	0.6473	0.7036	0.6036	0.6855	0.5927	0.6636	0.6855	0.7036	0.6109	0.7418	0.6709	0.043402
	10	0.9201	0.9418	0.9018	0.9002	0.8806	0.881	0.8636	0.9218	0.8036	0.9236	0.9218	0.8655	0.8636	0.8818	0.9036	0.891627	0.0346667
	20	0.7836	0.8836	0.7873	0.8836	0.7836	0.8073	0.9036	0.9036	0.8236	0.8818	0.8818	0.8236	0.8436	0.8636	0.8036	0.843853	0.0445653
	30	0.8836	0.8036	0.84	0.8436	0.8818	0.8218	0.8618	0.8073	0.8636	0.8236	0.8436	0.8255	0.8455	0.8602	0.8218	0.84182	0.0248292
	40	0.8636	0.8655	0.8273	0.8218	0.8836	0.7855	0.8255	0.8073	0.7818	0.7873	0.8218	0.8655	0.8255	0.8073	0.8455	0.827653	0.031645
	50	0.8236	0.8236	0.8818	0.7873	0.7691	0.7855	0.8091	0.7818	0.8236	0.8455	0.8018	0.8036	0.7836	0.8236	0.8436	0.812473	0.0299787
SVM-REF	5	0.7255	0.7255	0.7655	0.7655	0.7436	0.7691	0.7218	0.6891	0.7236	0.7836	0.7436	0.7673	0.7636	0.8018	0.7036	0.74618	0.031121
	10	0.7655	0.7655	0.7873	0.7836	0.7655	0.7855	0.7655	0.7836	0.7891	0.7818	0.7636	0.7836	0.8018	0.7836	0.7455	0.776733	0.0142348
	20	0.7818	0.78118	0.7855	0.7873	0.7673	0.8018	0.7255	0.8055	0.7655	0.7855	0.7836	0.8236	0.7455	0.7636	0.8036	0.780452	0.0246587
	30	0.7691	0.7636	0.7618	0.7436	0.7873	0.7673	0.7455	0.7436	0.7673	0.7655	0.7418	0.7636	0.8236	0.7691	0.7655	0.765213	0.0203958
	40	0.8055	0.8018	0.7455	0.7655	0.7618	0.7636	0.7636	0.7818	0.7618	0.7673	0.7655	0.7618	0.7636	0.8036	0.7855	0.773213	0.018122
	50	0.7636	0.7436	0.7618	0.7618	0.7255	0.7818	0.7873	0.7455	0.7655	0.7436	0.7855	0.7811	0.7436	0.7436	0.8018	0.762373	0.0215552
ReliefF	5	0.5509	0.5491	0.5509	0.5491	0.5491	0.5509	0.5491	0.5636	0.5491	0.5636	0.5473	0.5527	0.5491	0.4909	0.5509	0.547753	0.0164961
	10	0.5473	0.6	0.5491	0.5509	0.5473	0.5509	0.5818	0.5509	0.5491	0.5491	0.5491	0.5509	0.5473	0.5509	0.5473	0.554793	0.0151258
	20	0.7436	0.7455	0.7655	0.7455	0.7473	0.7418	0.7436	0.7436	0.74	0.7436	0.7455	0.7436	0.7455	0.7455	0.7236	0.744247	0.00811206
	30	0.7418	0.7855	0.7436	0.7691	0.7673	0.7455	0.7618	0.7691	0.7491	0.7818	0.7473	0.7655	0.7655	0.7436	0.7636	0.760007	0.0140931
	40	0.7818	0.7618	0.7418	0.7673	0.7855	0.74	0.7473	0.7655	0.7836	0.7836	0.7855	0.7436	0.7636	0.7873	0.7855	0.768247	0.0179808
	50	0.7436	0.7673	0.7473	0.7436	0.7636	0.7636	0.7455	0.7436	0.7618	0.7473	0.7618	0.8018	0.7436	0.7836	0.7655	0.7589	0.0169256
